# Supplementary material for: Transcriptomic Analysis Suggests Overlapping Molecular Pathogenesis in JIA-Associated and ANA-Positive Uveitis
Source: Biomolecules. 2026 Apr 3;16(4):534. doi: 10.3390/biom16040534 (PMC13113555; doi:10.3390/biom16040534)
Supplement: Supplementary file 1 [file biomolecules-16-00534-s001.zip]

Archive with 3 entries (3 files):
- Supplementary Figure 2.png
- Supplementary Figure 1.png
- Supplemental Tables.xlsx
