# Supplementary material for: Transcriptomic Analysis Suggests Overlapping Molecular Pathogenesis in JIA-Associated and ANA-Positive Uveitis
Source: Biomolecules. 2026 Apr 3;16(4):534. doi: 10.3390/biom16040534 (PMC13113555; doi:10.3390/biom16040534)
Supplement: Supplementary file 1 [file biomolecules-16-00534-s001.zip › Supplemental Tables.xlsx]

## Sheet: Table S1
Supplementary Table 1: Clinical data
Parameter	Unit	JIAU	ANA-U	* p.value
Patients	N	31	9
Male sex	n (%)	9 (29.0)	1 (11.1)	0.4042
HLA-B27 positive	n (%), n.d.	0 (0), 15 n.d.	0 (0), 6 n.d.	NA
ANA positive	n (%), n.d.	24 (77.4), 5 n.d.	9 (100)	0.9811
RF positive	n (%), n.d.	0 (0), 10 n.d.	0 (0), 7 n.d.	NA
Age at surgery	year in Median [Q1, Q3]	10.2 [7.2, 13.9]	10.2 [6.1, 11.7]	0.8993
Type of surgery:		trabeculectomy.:13| cataract.:12| peripheral iridectomy:3|other:3	trabeculectomy.:2| cataract.:5| peripheral iridectomy:2|other:0	0.4032
JIA-subtype		Oligo pers.:21| Oligo ext.:10| RF-neg Poly:0|other:0	n.a	NA
Active uveitis	n (%)	5 (16.1)	4 (44.4)	0.1812
Active arthritis	n (%)	2 (6.5)	n.a	NA
Band keratopathy	n (%)	22 (70.9)	4 (44.4)	0.2342
Posterior Synechia	n (%)	25 (80.6)	8 (89.9)	0.9411
Cataract	n (%)	30 (96.8)	8 (88.9)	0.2361
Secondary glaucoma	n (%)	19 (61.2)	5 (55.6)	1.0002
Intraocular pressure	mmHg	21 [14.5;26.0]	19 [14;24]	0.5784
BCVA logMAR	logMAR in Median [Q1, Q3]	0.6 [0.3; 1.0]	0.7 [0.6, 1.0]	0.5063
csDMARD	n (%)	23 (74.2)	6 (66.7)	0.6862
bDMARD	n (%)	22 (71.0)	1 (11.1)	0.0022
tsDMARD	n (%)	2 (6.5)	0 (0)	1.0002
Topical glaucoma medication	n (%)	16 (51.6)	5 (55.6)	1.0001
Systemic glaucoma medication	n (%)	8 (25.8)	2 (22.2)	1.0002
Any uveitis-related ocular complications	n (%)	31 (100)	9 (100)	NA
Age (years) at initial uveitis diagnosis	year in Median [Q1, Q3]	3.9 [3.2, 4.9]	7.3 [4.5, 8.4]	0.0173
Duration of uveitis before surgery	year in Median [Q1, Q3]	5.6 [3.1, 9.6]	2.1 [1.5, 5.5]	0.0693
Age (years) at initial systemic disease diagnosis	year in Median [Q1, Q3]	3.3 [2.1, 4.2]	n.a.	NA
Duration of JIA before surgery	year in Median [Q1, Q3]	5.9 [3.6, 11.2]	n.a.	NA
ANA. antinuclear antibodies; ANA-U. ANA-positive anterior uveitis; BCVA. best corrected visual acuity; cs: conventional; b: biological; ts: target synthetis; DMARDs: diseases modifying antirheumatic drugs; JIAU. juvenile idiopathic arthritis-associated uveitis; n.a. not applicable; n.d. not determined; RF. rheumatoid factor; SpA. axial spondyloarthritis; Oligo: oligoarthrits; pers: persitent; ext…

## Sheet: Table S2
Supplementary Table 2: DEGs group comparisons
Group comparison	gene	baseMean	log2FoldChange	lfcSE	stat	pvalue	padj	significance	hgnc_symbol	gene_biotype	description
JIAU vs. ANA-U	no significantly differentially expressed genes identified
JIAU active uveitis vs. ANA-U active uveitis	ENSG00000196189	61.6583	-1.24453	0.251754	-4.94343	7.68e-07	0.012778	Sig	SEMA4A	protein_coding	semaphorin 4A [Source:HGNC Symbol;Acc:HGNC:10729]
JIAU inactive uveitis vs. ANA-U inactive uveitis	no significantly differentially expressed genes identified
JIAU active uveitis vs. inactive uveitis	ENSG00000257093	321.89	1.12052	0.235769	4.75263	2.01e-06	0.033425	Sig	DENND11	protein_coding	DENN domain containing 11 [Source:HGNC Symbol;Acc:HGNC:29472]
ANA-U active uveitis vs. inactive uveitis	ENSG00000143546	51.1172	6.72651	1.63315	4.11873	3.81e-05	0.027574	Sig	S100A8	protein_coding	S100 calcium binding protein A8 [Source:HGNC Symbol;Acc:HGNC:10498]
	ENSG00000112378	155.646	5.43616	1.0408	5.22305	1.76e-07	0.001465	Sig	PERP	protein_coding	p53 apoptosis effector related to PMP22 [Source:HGNC Symbol;Acc:HGNC:17637]
	ENSG00000165272	92.7677	5.13192	1.13104	4.53733	5.7e-06	0.013202	Sig	SEMA4A	protein_coding	aquaporin 3 (Gill blood group) [Source:HGNC Symbol;Acc:HGNC:636]
	ENSG00000163435	60.9758	4.70652	1.19083	3.9523	7.74e-05	0.040344	Sig	ELF3	protein_coding	E74 like ETS transcription factor 3 [Source:HGNC Symbol;Acc:HGNC:3318]
	ENSG00000147676	19.0989	4.61943	1.18115	3.91094	9.19e-05	0.043504	Sig	MAL2	protein_coding	mal, T cell differentiation protein 2 [Source:HGNC Symbol;Acc:HGNC:13634]
	ENSG00000119866	18.7631	3.81144	0.912331	4.1777	2.94e-05	0.025489	Sig	BCL11A	protein_coding	BCL11 transcription factor A [Source:HGNC Symbol;Acc:HGNC:13221]
	ENSG00000174564	16.9039	3.63465	0.823025	4.41621	1e-05	0.015201	Sig	IL20RB	protein_coding	interleukin 20 receptor subunit beta [Source:HGNC Symbol;Acc:HGNC:6004]
	ENSG00000155066	44.4273	3.56748	0.902739	3.95184	7.76e-05	0.040344	Sig	PROM2	protein_coding	prominin 2 [Source:HGNC Symbol;Acc:HGNC:20685]
	ENSG00000117472	24.3553	3.54091	0.796023	4.44825	8.66e-06	0.015201	Sig	TSPAN1	protein_coding	tetraspanin 1 [Source:HGNC Symbol;Acc:HGNC:20657]
	ENSG00000136542	24.7865	3.51552	0.831158	4.22967	2.34e-05	0.025489	Sig	GALNT5	protein_coding	polypeptide N-acetylgalactosaminyltransferase 5 [Source:HGNC Symbol;Acc:HGNC:4127]
	ENSG00000156463	19.0268	3.44049	0.824929	4.17065	3.04e-05	0.025489	Sig	SH3RF2	protein_coding	SH3 domain containing ring finger 2 [Source:HGNC Symbol;Acc:HGNC:26299]
	ENSG00000140279	31.0955	3.26896	0.724089	4.51457	6.34e-06	0.013202	Sig	DUOX2	protein_coding	dual oxidase 2 [Source:HGNC Symbol;Acc:HGNC:13273]
	ENSG00000170006	17.2822	3.25712	0.781313	4.16878	3.06e-05	0.025489	Sig	TMEM154	protein_coding	transmembrane protein 154 [Source:HGNC Symbol;Acc:HGNC:26489]
	ENSG00000160588	12.9609	2.87399	0.574299	5.00434	5.61e-07	0.00311	Sig	MPZL3	protein_coding	myelin protein zero like 3 [Source:HGNC Symbol;Acc:HGNC:27279]
	ENSG00000092295	22.7803	2.82507	0.692487	4.0796	4.51e-05	0.031291	Sig	TGM1	protein_coding	transglutaminase 1 [Source:HGNC Symbol;Acc:HGNC:11777]
	ENSG00000106537	21.1393	2.77337	0.576971	4.80677	1.53e-06	0.006384	Sig	TSPAN13	protein_coding	tetraspanin 13 [Source:HGNC Symbol;Acc:HGNC:21643]
	ENSG00000138798	21.2961	2.76603	0.708262	3.90537	9.41e-05	0.043504	Sig	EGF	protein_coding	epidermal growth factor [Source:HGNC Symbol;Acc:HGNC:3229]
	ENSG00000076554	30.9713	2.71551	0.612466	4.43374	9.26e-06	0.015201	Sig	TPD52	protein_coding	tumor protein D52 [Source:HGNC Symbol;Acc:HGNC:12005]
	ENSG00000135046	151.477	2.7132	0.619574	4.37914	1.19e-05	0.016529	Sig	ANXA1	protein_coding	annexin A1 [Source:HGNC Symbol;Acc:HGNC:533]
	ENSG00000142675	11.8872	2.52162	0.643088	3.9211	8.81e-05	0.043157	Sig	CNKSR1	protein_coding	connector enhancer of kinase suppressor of Ras 1 [Source:HGNC Symbol;Acc:HGNC:19700]
	ENSG00000132359	33.1388	2.33496	0.551924	4.23058	2.33e-05	0.025489	Sig	RAP1GAP2	protein_coding	RAP1 GTPase activating protein 2 [Source:HGNC Symbol;Acc:HGNC:29176]
	ENSG00000134755	72.567	2.18437	0.563456	3.87673	0.000106	0.047632	Sig	DSC2	protein_coding	desmocollin 2 [Source:HGNC Symbol;Acc:HGNC:3036]
	ENSG00000197822	26.6957	2.14874	0.537401	3.99839	6.38e-05	0.039321	Sig	OCLN	protein_coding	occludin [Source:HGNC Symbol;Acc:HGNC:8104]
	ENSG00000030419	116.845	1.88292	0.44877	4.19573	2.72e-05	0.025489	Sig	IKZF2	protein_coding	IKAROS family zinc finger 2 [Source:HGNC Symbol;Acc:HGNC:13177]
	ENSG00000038210	28.224	1.81486	0.448532	4.04621	5.21e-05	0.034662	Sig	PI4K2B	protein_coding	phosphatidylinositol 4-kinase type 2 beta [Source:HGNC Symbol;Acc:HGNC:18215]
	ENSG00000177054	40.3083	1.66353	0.386813	4.30061	1.7e-05	0.021812	Sig	ZDHHC13	protein_coding	zinc finger DHHC-type palmitoyltransferase 13 [Source:HGNC Symbol;Acc:HGNC:18413]
	ENSG00000010278	303.87	1.61348	0.417024	3.86903	0.000109	0.047868	Sig	CD9	protein_coding	CD9 molecule [Source:HGNC Symbol;Acc:HGNC:1709]
	ENSG00000164305	57.7812	1.43864	0.313126	4.59444	4.34e-06	0.012039	Sig	CASP3	protein_coding	caspase 3 [Source:HGNC Symbol;Acc:HGNC:1504]
	ENSG00000196189	61.6583	1.43199	0.274081	5.2247	1.74e-07	0.001465	Sig	SEMA4A	protein_coding	semaphorin 4A [Source:HGNC Symbol;Acc:HGNC:10729]
	ENSG00000184860	46.7182	1.27615	0.322701	3.95459	7.67e-05	0.040344	Sig	SDR42E1	protein_coding	short chain dehydrogenase/reductase family 42E, member 1 [Source:HGNC Symbol;Acc:HGNC:29834]
	ENSG00000021355	151.055	1.25754	0.32014	3.9281	8.56e-05	0.043157	Sig	SERPINB1	protein_coding	serpin family B member 1 [Source:HGNC Symbol;Acc:HGNC:3311]
	ENSG00000108091	223.017	1.19551	0.287603	4.1568	3.23e-05	0.025583	Sig	CCDC6	protein_coding	coiled-coil domain containing 6 [Source:HGNC Symbol;Acc:HGNC:18782]
	ENSG00000164930	77.8861	1.00708	0.254226	3.96136	7.45e-05	0.040344	Sig	FZD6	protein_coding	frizzled class receptor 6 [Source:HGNC Symbol;Acc:HGNC:4044]
	ENSG00000134824	443.122	-1.58463	0.382672	-4.14096	3.46e-05	0.02617	Sig	FADS2	protein_coding	fatty acid desaturase 2 [Source:HGNC Symbol;Acc:HGNC:3575]
	ENSG00000258376	17.8143	-2.08979	0.521763	-4.00526	6.2e-05	0.039321	Sig	PAPLN-AS1	lncRNA	PAPLN antisense RNA 1 [Source:HGNC Symbol;Acc:HGNC:55451]
JIAU/ANA-U active uveitis vs. inactive uveitis	ENSG00000143546	51.1172	3.66214	0.926221	3.95385	7.69e-05	0.045699	Sig	S100A8	protein_coding	S100 calcium binding protein A8 [Source:HGNC Symbol;Acc:HGNC:10498]
	ENSG00000112378	155.646	3.29906	0.618304	5.33566	9.52e-08	0.001584	Sig	PERP	protein_coding	p53 apoptosis effector related to PMP22 [Source:HGNC Symbol;Acc:HGNC:17637]
	ENSG00000165272	92.7677	3.02646	0.645146	4.69112	2.72e-06	0.007535	Sig	AQP3	protein_coding	aquaporin 3 (Gill blood group) [Source:HGNC Symbol;Acc:HGNC:636]
	ENSG00000147676	19.0989	2.94826	0.652233	4.52025	6.18e-06	0.014532	Sig	MAL2	protein_coding	mal, T cell differentiation protein 2 [Source:HGNC Symbol;Acc:HGNC:13634]
	ENSG00000163435	60.9758	2.77332	0.674192	4.11354	3.9e-05	0.030872	Sig	ELF3	protein_coding	E74 like ETS transcription factor 3 [Source:HGNC Symbol;Acc:HGNC:3318]
	ENSG00000174564	16.9039	2.22567	0.458479	4.85447	1.21e-06	0.007048	Sig	IL20RB	protein_coding	interleukin 20 receptor subunit beta [Source:HGNC Symbol;Acc:HGNC:6004]
	ENSG00000117009	10.7261	2.12532	0.487022	4.3639	1.28e-05	0.017542	Sig	KMO	protein_coding	kynurenine 3-monooxygenase [Source:HGNC Symbol;Acc:HGNC:6381]
	ENSG00000129151	11.0935	2.11337	0.441496	4.78684	1.69e-06	0.007048	Sig	BBOX1	protein_coding	gamma-butyrobetaine hydroxylase 1 [Source:HGNC Symbol;Acc:HGNC:964]
	ENSG00000140279	31.0955	2.06318	0.427405	4.82723	1.38e-06	0.007048	Sig	DUOX2	protein_coding	dual oxidase 2 [Source:HGNC Symbol;Acc:HGNC:13273]
	ENSG00000136542	24.7865	2.02539	0.478831	4.22986	2.34e-05	0.020478	Sig	GALNT5	protein_coding	polypeptide N-acetylgalactosaminyltransferase 5 [Source:HGNC Symbol;Acc:HGNC:4127]
	ENSG00000081277	52.5235	2.01029	0.497717	4.03903	5.37e-05	0.037628	Sig	PKP1	protein_coding	plakophilin 1 [Source:HGNC Symbol;Acc:HGNC:9023]
	ENSG00000174514	23.9474	1.99678	0.511897	3.90074	9.59e-05	0.049865	Sig	MFSD4A	protein_coding	major facilitator superfamily domain containing 4A [Source:HGNC Symbol;Acc:HGNC:25433]
	ENSG00000127249	16.5976	1.99173	0.509427	3.90974	9.24e-05	0.049613	Sig	ATP13A4	protein_coding	ATPase 13A4 [Source:HGNC Symbol;Acc:HGNC:25422]
	ENSG00000156463	19.0268	1.97582	0.461586	4.28049	1.86e-05	0.019393	Sig	SH3RF2	protein_coding	SH3 domain containing ring finger 2 [Source:HGNC Symbol;Acc:HGNC:26299]
	ENSG00000117472	24.3553	1.91731	0.44225	4.33535	1.46e-05	0.017542	Sig	TSPAN1	protein_coding	tetraspanin 1 [Source:HGNC Symbol;Acc:HGNC:20657]
	ENSG00000124466	23.7498	1.86548	0.430604	4.33225	1.48e-05	0.017542	Sig	LYPD3	protein_coding	LY6/PLAUR domain containing 3 [Source:HGNC Symbol;Acc:HGNC:24880]
	ENSG00000181885	20.2983	1.85328	0.426007	4.35036	1.36e-05	0.017542	Sig	CLDN7	protein_coding	claudin 7 [Source:HGNC Symbol;Acc:HGNC:2049]
	ENSG00000115884	241.812	1.76282	0.422265	4.17468	2.98e-05	0.024826	Sig	SDC1	protein_coding	syndecan 1 [Source:HGNC Symbol;Acc:HGNC:10658]
	ENSG00000135046	151.477	1.7205	0.382836	4.49409	6.99e-06	0.014532	Sig	ANXA1	protein_coding	annexin A1 [Source:HGNC Symbol;Acc:HGNC:533]
	ENSG00000103067	19.4348	1.71635	0.426112	4.02793	5.63e-05	0.037628	Sig	ESRP2	protein_coding	epithelial splicing regulatory protein 2 [Source:HGNC Symbol;Acc:HGNC:26152]
	ENSG00000175183	129.61	1.69718	0.388348	4.37025	1.24e-05	0.017542	Sig	CSRP2	protein_coding	cysteine and glycine rich protein 2 [Source:HGNC Symbol;Acc:HGNC:2470]
	ENSG00000138798	21.2961	1.60497	0.401809	3.99436	6.49e-05	0.041514	Sig	EGF	protein_coding	epidermal growth factor [Source:HGNC Symbol;Acc:HGNC:3229]
	ENSG00000106537	21.1393	1.59926	0.340522	4.69649	2.65e-06	0.007535	Sig	TSPAN13	protein_coding	tetraspanin 13 [Source:HGNC Symbol;Acc:HGNC:21643]
	ENSG00000286965	8.36796	1.42898	0.332859	4.29303	1.76e-05	0.019393	Sig	ENSG00000286965	lncRNA	novel transcript
	ENSG00000013016	94.4096	1.23933	0.307768	4.02682	5.65e-05	0.037628	Sig	EHD3	protein_coding	EH domain containing 3 [Source:HGNC Symbol;Acc:HGNC:3244]
	ENSG00000128594	16.3565	1.23087	0.302975	4.06262	4.85e-05	0.036701	Sig	LRRC4	protein_coding	leucine rich repeat containing 4 [Source:HGNC Symbol;Acc:HGNC:15586]
	ENSG00000030419	116.845	1.15012	0.270584	4.25051	2.13e-05	0.020478	Sig	IKZF2	protein_coding	IKAROS family zinc finger 2 [Source:HGNC Symbol;Acc:HGNC:13177]
	ENSG00000115902	97.6617	1.12587	0.259551	4.33777	1.44e-05	0.017542	Sig	SLC1A4	protein_coding	solute carrier family 1 member 4 [Source:HGNC Symbol;Acc:HGNC:10942]
JIAU with glaucoma vs. ANA-U with glaucoma	no significantly differentially expressed genes identified
JIAU without glaucoma vs. ANA-U without glaucoma	no significantly differentially expressed genes identified
JIAU with glaucoma vs. without glaucoma	ENSG00000129204	45.2321	2.97322	0.54123	5.49345	3.94e-08	0.000328	Sig	USP6	protein_coding	ubiquitin specific peptidase 6 [Source:HGNC Symbol;Acc:HGNC:12629]
	ENSG00000262877	258.866	1.32012	0.269473	4.8989	9.64e-07	0.004011	Sig	ENSG00000262877	lncRNA	novel transcript
	ENSG00000145979	141.719	-1.10952	0.244954	-4.52952	5.91e-06	0.016404	Sig	TBC1D7	protein_coding	TBC1 domain family member 7 [Source:HGNC Symbol;Acc:HGNC:21066]
	ENSG00000091972	59.5754	-1.11038	0.230922	-4.80847	1.52e-06	0.005064	Sig	CD200	protein_coding	CD200 molecule [Source:HGNC Symbol;Acc:HGNC:7203]
	ENSG00000184588	68.6308	-1.12592	0.255126	-4.4132	1.02e-05	0.024226	Sig	PDE4B	protein_coding	phosphodiesterase 4B [Source:HGNC Symbol;Acc:HGNC:8781]
	ENSG00000112137	48.9716	-1.14589	0.272956	-4.19806	2.69e-05	0.034477	Sig	PHACTR1	protein_coding	phosphatase and actin regulator 1 [Source:HGNC Symbol;Acc:HGNC:20990]
	ENSG00000049759	332.865	-1.28096	0.296861	-4.31503	1.6e-05	0.027071	Sig	NEDD4L	protein_coding	NEDD4 like E3 ubiquitin protein ligase [Source:HGNC Symbol;Acc:HGNC:7728]
	ENSG00000308068	8.70252	-1.45631	0.358064	-4.06718	4.76e-05	0.049515	Sig	ENSG00000308068	lncRNA	novel transcript, sense intronic to GALNT2
	ENSG00000228863	196.772	-1.63185	0.399139	-4.08841	4.34e-05	0.048208	Sig	ENSG00000228863	lncRNA	novel transcript, antisense to CD48
	ENSG00000286873	143.059	-1.66279	0.312698	-5.31757	1.05e-07	0.000584	Sig	ENSG00000286873	lncRNA	novel transcript
	ENSG00000182752	449.836	-1.96687	0.459378	-4.2816	1.86e-05	0.027071	Sig	PAPPA	protein_coding	pappalysin 1 [Source:HGNC Symbol;Acc:HGNC:8602]
	ENSG00000167889	35.0596	-2.53962	0.434249	-5.84829	4.97e-09	8.27e-05	Sig	MGAT5B	protein_coding	alpha-1,6-mannosylglycoprotein 6-beta-N-acetylglucosaminyltransferase B [Source:HGNC Symbol;Acc:HGNC:24140]
ANA-U with glaucoma vs. without glaucoma	ENSG00000286619	62.2553	6.77556	1.61694	4.19037	2.79e-05	0.033478	Sig	PM20D1-AS1	lncRNA	PM20D1 antisense RNA 1 [Source:HGNC Symbol;Acc:HGNC:27633]
	ENSG00000143546	51.1172	6.43515	1.53659	4.18793	2.82e-05	0.033478	Sig	S100A8	protein_coding	S100 calcium binding protein A8 [Source:HGNC Symbol;Acc:HGNC:10498]
	ENSG00000112378	155.646	5.85274	1.12197	5.21651	1.82e-07	0.001518	Sig	PERP	protein_coding	p53 apoptosis effector related to PMP22 [Source:HGNC Symbol;Acc:HGNC:17637]
	ENSG00000127249	16.5976	4.11417	0.96385	4.26847	1.97e-05	0.031095	Sig	ATP13A4	protein_coding	ATPase 13A4 [Source:HGNC Symbol;Acc:HGNC:25422]
	ENSG00000156463	19.0268	4.06548	0.974865	4.1703	3.04e-05	0.033764	Sig	SH3RF2	protein_coding	SH3 domain containing ring finger 2 [Source:HGNC Symbol;Acc:HGNC:26299]
	ENSG00000136542	24.7865	4.06167	0.949683	4.27686	1.9e-05	0.031095	Sig	GALNT5	protein_coding	polypeptide N-acetylgalactosaminyltransferase 5 [Source:HGNC Symbol;Acc:HGNC:4127]
	ENSG00000140279	31.0955	3.68519	0.772115	4.77285	1.82e-06	0.00756	Sig	DUOX2	protein_coding	dual oxidase 2 [Source:HGNC Symbol;Acc:HGNC:13273]
	ENSG00000129151	11.0935	3.61023	0.838852	4.30377	1.68e-05	0.031095	Sig	BBOX1	protein_coding	gamma-butyrobetaine hydroxylase 1 [Source:HGNC Symbol;Acc:HGNC:964]
	ENSG00000135046	151.477	3.20421	0.583249	5.49372	3.94e-08	0.000655	Sig	ANXA1	protein_coding	annexin A1 [Source:HGNC Symbol;Acc:HGNC:533]
	ENSG00000118898	179.914	3.00295	0.656303	4.57555	4.75e-06	0.013179	Sig	PPL	protein_coding	periplakin [Source:HGNC Symbol;Acc:HGNC:9273]
	ENSG00000010278	303.87	1.77022	0.430921	4.10798	3.99e-05	0.041532	Sig	CD9	protein_coding	CD9 molecule [Source:HGNC Symbol;Acc:HGNC:1709]
	ENSG00000122254	30.6535	-2.86867	0.662256	-4.33166	1.48e-05	0.031095	Sig	HS3ST2	protein_coding	heparan sulfate-glucosamine 3-sulfotransferase 2 [Source:HGNC Symbol;Acc:HGNC:5195]
	ENSG00000120332	167.056	-3.23099	0.676757	-4.77423	1.8e-06	0.00756	Sig	TNN	protein_coding	tenascin N [Source:HGNC Symbol;Acc:HGNC:22942]
	ENSG00000211666	730.284	-7.52659	1.77214	-4.24717	2.16e-05	0.031095	Sig	IGLV2-14	IG_V_gene	immunoglobulin lambda variable 2-14 [Source:HGNC Symbol;Acc:HGNC:5888]
	ENSG00000211959	198.667	-9.07854	2.14147	-4.2394	2.24e-05	0.031095	Sig	IGHV4-39	IG_V_gene	immunoglobulin heavy variable 4-39 [Source:HGNC Symbol;Acc:HGNC:5651]
JIAU/ANA-U with glaucoma vs. without glaucoma	ENSG00000129204	45.2321	2.41074	0.488139	4.93863	7.87e-07	0.002164	Sig	USP6	protein_coding	ubiquitin specific peptidase 6 [Source:HGNC Symbol;Acc:HGNC:12629]
	ENSG00000121743	32.6905	2.36991	0.499778	4.74193	2.12e-06	0.003751	Sig	GJA3	protein_coding	gap junction protein alpha 3 [Source:HGNC Symbol;Acc:HGNC:4277]
	ENSG00000118523	173.18	2.28404	0.477546	4.78288	1.73e-06	0.003751	Sig	CCN2	protein_coding	cellular communication network factor 2 [Source:HGNC Symbol;Acc:HGNC:2500]
	ENSG00000135046	151.477	1.66618	0.405225	4.11175	3.93e-05	0.024546	Sig	ANXA1	protein_coding	annexin A1 [Source:HGNC Symbol;Acc:HGNC:533]
	ENSG00000049759	332.865	-1.15319	0.270501	-4.26318	2.02e-05	0.013858	Sig	NEDD4L	protein_coding	NEDD4 like E3 ubiquitin protein ligase [Source:HGNC Symbol;Acc:HGNC:7728]
	ENSG00000179583	252.49	-1.17671	0.290162	-4.05537	5.01e-05	0.028682	Sig	CIITA	protein_coding	class II major histocompatibility complex transactivator [Source:HGNC Symbol;Acc:HGNC:7067]
	ENSG00000184588	68.6308	-1.22062	0.228788	-5.33517	9.55e-08	0.000438	Sig	PDE4B	protein_coding	phosphodiesterase 4B [Source:HGNC Symbol;Acc:HGNC:8781]
	ENSG00000150594	905.399	-1.45879	0.376443	-3.8752	0.000107	0.045784	Sig	ADRA2A	protein_coding	adrenoceptor alpha 2A [Source:HGNC Symbol;Acc:HGNC:281]
	ENSG00000144837	38.4618	-1.50362	0.381769	-3.93855	8.2e-05	0.038874	Sig	PLA1A	protein_coding	phospholipase A1 member A [Source:HGNC Symbol;Acc:HGNC:17661]
	ENSG00000130775	98.1295	-1.55419	0.334641	-4.64435	3.41e-06	0.004691	Sig	THEMIS2	protein_coding	thymocyte selection associated family member 2 [Source:HGNC Symbol;Acc:HGNC:16839]
	ENSG00000286873	143.059	-1.63325	0.272522	-5.9931	2.06e-09	1.42e-05	Sig	ENSG00000286873	lncRNA	novel transcript
	ENSG00000182752	449.836	-1.80487	0.409615	-4.40627	1.05e-05	0.01033	Sig	PAPPA	protein_coding	pappalysin 1 [Source:HGNC Symbol;Acc:HGNC:8602]
	ENSG00000167889	35.0596	-2.4482	0.388137	-6.30757	2.83e-10	3.9e-06	Sig	MGAT5B	protein_coding	alpha-1,6-mannosylglycoprotein 6-beta-N-acetylglucosaminyltransferase B [Source:HGNC Symbol;Acc:HGNC:24140]
	ENSG00000112541	204.974	-2.50702	0.586781	-4.27249	1.93e-05	0.013858	Sig	PDE10A	protein_coding	phosphodiesterase 10A [Source:HGNC Symbol;Acc:HGNC:8772]
	ENSG00000180535	31.7227	-3.84601	0.969311	-3.96778	7.25e-05	0.036516	Sig	BHLHA15	protein_coding	basic helix-loop-helix family member a15 [Source:HGNC Symbol;Acc:HGNC:22265]
	ENSG00000270550	255.537	-4.15319	1.01864	-4.07717	4.56e-05	0.027257	Sig	IGHV3-30	IG_V_gene	immunoglobulin heavy variable 3-30 [Source:HGNC Symbol;Acc:HGNC:5591]
	ENSG00000211959	198.667	-5.18671	1.30914	-3.96192	7.43e-05	0.036516	Sig	IGHV4-39	IG_V_gene	immunoglobulin heavy variable 4-39 [Source:HGNC Symbol;Acc:HGNC:5651]
	ENSG00000211892	390.347	-5.32727	1.23512	-4.31316	1.61e-05	0.013833	Sig	IGHG4	IG_C_gene	immunoglobulin heavy constant gamma 4 (G4m marker) [Source:HGNC Symbol;Acc:HGNC:5528]
	ENSG00000211666	730.284	-5.8659	1.12478	-5.21513	1.84e-07	0.000632	Sig	IGLV2-14	IG_V_gene	immunoglobulin lambda variable 2-14 [Source:HGNC Symbol;Acc:HGNC:5888]
	ENSG00000275063	88.5717	-7.74322	1.66126	-4.66106	3.15e-06	0.004691	Sig	ENSG00000275063	protein_coding	immunoglobulin heavy variable 4-38-2 [Source:UniProtKB Gene Name;Acc:P0DP08]

## Sheet: Table S3
Supplementary Table 3: DEGs transcripts of ANA-U and JIAU/ANA-U during active uveitis shown in a VENN diagramm in Figure 4C
up- or down-regulated DEG	ANA-U or JIAU/ANA-U shared DEG p<0.05, Log2 FC >1	JIAU active vs. inactive unique DEG p<0.05, Log2 FC >1	ANA-U active vs. inactive unique DEG p<0.05, Log2 FC >1	JIAU/ANA-U active vs. inactive unique DEG p<0.05, Log2 FC >1
upregulated	S100A8	DENND11	BCL11A	KMO
	PERP		PROM2	BBOX1
	AQP3		TMEM154	PKP1
	ELF3		MPZL3	MFSD4A
	MAL2		TGM1	ATP13A4
	IL20RB		TPD52	LYPD3
	TSPAN1		CNKSR1	CLDN7
	GALNT5		RAP1GAP2	SDC1
	SH3RF2		DSC2	ESRP2
	DUOX2		OCLN	CSRP2
	TSPAN13		PI4K2B	ENSG00000286965, lncRNA, novel transcript
	EGF		ZDHHC13	EHD3
	ANXA1		CD9	LRRC4
	IKZF2		CASP3	SLC1A4
			SEMA4A
			SDR42E1
			SERPINB1
			CCDC6
			FZD6
downregulated			FADS2
			PAPLN-AS1

## Sheet: Table S4
Supplementary Table 4: Gene ontology
Group comparison	Cluster	Category	ID	Description	p.adjust	query_size	Count	term_size	effective_domain_size	geneID	GeneRatio	BgRatio
ANA-U active uveitis vs. inactive uveitis	Up-regulated	GO:CC	GO:0005911	cell-cell junction	0.000846574	33	6	312	16631	PERP/AQP3/ANXA1/OCLN/CNKSR1/DSC2	6/33	312/16631
ANA-U active uveitis vs. inactive uveitis	Up-regulated	GO:MF	GO:0005509	calcium ion binding	0.011365	33	5	211	16631	DUOX2/TPD52/ANXA1/S100A8/DSC2	5/33	211/16631
JIAU/ANA-U active uveitis vs. inactive uveitis	Up-regulated	GO:CC	GO:0005911	cell-cell junction	0.0041561	28	5	313	16623	PERP/AQP3/ANXA1/CLDN7/PKP1	5/28	313/16623

## Sheet: Table S5
Supplementary Table 5: DEGs transcripts of JIAU, ANA-U and JIAU/ANA-U with glaucoma shown in a VENN diagramm in Figure 6C
up- or down-regulated DEG	JIAU or ANA-U shared DEG p<0.05, Log2 FC >1	JIAU or JIAU/ANA-U with vs.without glaucoma shared DEG p<0.05, Log2 FC >1	ANA-U or JIAU/ANA-U with vs.without glaucoma shared DEG p<0.05, Log2 FC >1	JIAU with vs.without glaucoma unique DEG p<0.05, Log2 FC >1	ANA-U with vs.without glaucoma unique DEG p<0.05, Log2 FC >1	JIAU/ANA-U with vs.without glaucoma unique DEG p<0.05, Log2 FC >1
upregulated		USP6	ANXA1	ENSG00000262877, lncRNA, novel transcript	PM20D1-AS1	GJA3
					S100A8	CCN2
					PERP
					ATP13A4
					SH3RF2
					GALNT5
					DUOX2
					BBOX1
					PPL
					CD9
downregulated		MGAT5B	IGHV4-39	TBC1D7	HS3ST2	ENSG00000275063
		PAPPA	IGLV2-14	CD200	TNN	ADRA2A
		PDE4B		PHACTR1		BHLHA15
		NEDD4L		ENSG00000308068, lncRNA, novel transcript, antisense to CD48		CIITA
		ENSG00000286873, lncRNA, novel transcript		ENSG00000228863, lncRNA, novel transcript, sense intronic to GALNT2		IGHG4
						IGHV3-30
						PDE10A
						PLA1A
						THEMIS2
